# Supplementary material for: Differentiation of Acute Internal Carotid Artery Occlusion Etiology on Computed Tomography Angiography: Diagnostic Tree for Preparing Endovascular Treatment
Source: Diagnostics (Basel). 2024 Jul 15;14(14):1524. doi: 10.3390/diagnostics14141524 (PMC11276486; doi:10.3390/diagnostics14141524)
Supplement: Supplementary file 1 [file diagnostics-14-01524-s001.zip]

Archive with 10 entries (10 files):
- Figure S1_Shape.jpg
- Figure S2_Location.jpg
- Figure S3_Margin.jpg
- Figure S4_Hu.jpg
- Figure S5_Calcification.jpg
- Figure S6_Hypoattenuated stripe.jpg
- Figure S7_Post-hoc analysis.jpg
- Figure S8_Diagnostic tree.jpg
- Figure S9_Kinking case (a-e).jpg
- Table S1.pdf
